# Supplementary material for: Sensitivity analysis of operation parameters of the salt cavern under long-term gas injection-production
Source: Sci Rep. 2023 Nov 16;13:20012. doi: 10.1038/s41598-023-47352-w (PMC10654732; doi:10.1038/s41598-023-47352-w)
Supplement: Supplementary file 1 — Supplementary Information 1. [file 41598_2023_47352_MOESM1_ESM.zip]

Archive with 50 entries (30 files):
- Supplementary file/
- Supplementary file/After-treatment/
- Supplementary file/After-treatment/tecplot3.0.txt
- Supplementary file/After-treatment/tecplot3.0膨胀系数等效应变.txt
- Supplementary file/Command flow of each scheme/
- Supplementary file/Command flow of each scheme/x1:IGP range/
- Supplementary file/Command flow of each scheme/x1:IGP range/4-11/
- Supplementary file/Command flow of each scheme/x1:IGP range/4-11/ny_4_zc.sav.txt
- Supplementary file/Command flow of each scheme/x1:IGP range/4-11/ny_c_4_11.txt
- Supplementary file/Command flow of each scheme/x1:IGP range/5-12/
- Supplementary file/Command flow of each scheme/x1:IGP range/5-12/ny_5_zc.sav.txt
- Supplementary file/Command flow of each scheme/x1:IGP range/5-12/ny_c_5_12.txt
- Supplementary file/Command flow of each scheme/x1:IGP range/6-13/
- Supplementary file/Command flow of each scheme/x1:IGP range/6-13/ny_6_zc.sav.txt
- Supplementary file/Command flow of each scheme/x1:IGP range/6-13/ny_c_6_13.txt
- Supplementary file/Command flow of each scheme/x2:Minimum operation IGP/
- Supplementary file/Command flow of each scheme/x2:Minimum operation IGP/4-12/
- Supplementary file/Command flow of each scheme/x2:Minimum operation IGP/4-12/ny_4_zc.sav.txt
- Supplementary file/Command flow of each scheme/x2:Minimum operation IGP/4-12/ny_c_4_12.txt
- Supplementary file/Command flow of each scheme/x2:Minimum operation IGP/5-12/
- Supplementary file/Command flow of each scheme/x2:Minimum operation IGP/5-12/ny_5_zc.sav.txt
- Supplementary file/Command flow of each scheme/x2:Minimum operation IGP/5-12/ny_c_5_12.txt
- Supplementary file/Command flow of each scheme/x2:Minimum operation IGP/6-12/
- Supplementary file/Command flow of each scheme/x2:Minimum operation IGP/6-12/ny_6_zc.sav.txt
- Supplementary file/Command flow of each scheme/x2:Minimum operation IGP/6-12/ny_c_6-12.txt
- Supplementary file/Command flow of each scheme/x3:Dwell time of the minimum IGP/
- Supplementary file/Command flow of each scheme/x3:Dwell time of the minimum IGP/26/
- Supplementary file/Command flow of each scheme/x3:Dwell time of the minimum IGP/26/ny_5_zc.sav.txt
- Supplementary file/Command flow of each scheme/x3:Dwell time of the minimum IGP/26/ny_c_5_26.txt
- Supplementary file/Command flow of each scheme/x3:Dwell time of the minimum IGP/36/
- Supplementary file/Command flow of each scheme/x3:Dwell time of the minimum IGP/36/ny_5_zc.sav.txt
- Supplementary file/Command flow of each scheme/x3:Dwell time of the minimum IGP/36/ny_c_5_36.txt
- Supplementary file/Command flow of each scheme/x3:Dwell time of the minimum IGP/46/
- Supplementary file/Command flow of each scheme/x3:Dwell time of the minimum IGP/46/ny_5_zc.sav.txt
- Supplementary file/Command flow of each scheme/x3:Dwell time of the minimum IGP/46/ny_c_5_46.txt
- Supplementary file/Command flow of each scheme/x4:Cycle IGP/
- Supplementary file/Command flow of each scheme/x4:Cycle IGP/once a year/
- Supplementary file/Command flow of each scheme/x4:Cycle IGP/once a year/ny_5_zc.sav.txt
- Supplementary file/Command flow of each scheme/x4:Cycle IGP/once a year/ny_c_5_12.txt
- Supplementary file/Command flow of each scheme/x4:Cycle IGP/three times a year/
- Supplementary file/Command flow of each scheme/x4:Cycle IGP/three times a year/ny_5_zc.sav.txt
- Supplementary file/Command flow of each scheme/x4:Cycle IGP/three times a year/ny_c_three.txt
- Supplementary file/Command flow of each scheme/x4:Cycle IGP/twice a year/
- Supplementary file/Command flow of each scheme/x4:Cycle IGP/twice a year/ny_5_zc.sav.txt
- Supplementary file/Command flow of each scheme/x4:Cycle IGP/twice a year/ny_c_two.txt
- Supplementary file/Numerical Simulation Algorithm with Sequential Steps.docx
- Supplementary file/Results/
- Supplementary file/Results/Injection-production volume shrinkage rate.xlsx
- Supplementary file/Results/injection-production plastic zone.xlsx
- Supplementary file/Results/injection-production rheological displacement.xlsx
