# Supplementary material for: Sensitivity analysis of operation parameters of the salt cavern under long-term gas injection-production
Source: Sci Rep. 2023 Nov 16;13:20012. doi: 10.1038/s41598-023-47352-w (PMC10654732; doi:10.1038/s41598-023-47352-w)
Supplement: Supplementary file 1 — Supplementary Information 1. [file 41598_2023_47352_MOESM1_ESM.zip › Supplementary file/After-treatment/tecplot3.0.txt]

;; originl by dynamax@simwe, modified by Haitang@Hohai

;; 01/12/2007 
;; Modifications:
;;     (1) ½«Ó¦Á¦Êä³öÏîÔö¼ÓÎª(SIG1,SIG2,SIG3,SXX,SYY,SZZ,SXY,SYZ,SZX)
;;     (2) ¿É¿ØÖÆÊä³öµÄGROUP£¬Èô²»ÏëÊä³öÄ³¸ö×é£¬Çëran name tec_rangeºóÃæ¼ÓÈë×éÃû  
;;

;; 18/12/2006 
;; Modifications:
;;     (1) adapted to all types of zones( brick,pyramid,wedge,tetra )
;;     (2) If all the zones are tetra, use the format "ZONETYPE=FETETRAHEDRON"
;;


;; 9/14/2004 
;; Modifications:
;;     (1) change data packing mode from point to block
;;     (2) add zone-related info to be plotted
;;

;; 9/11/2004 
;; Modifications:
;;     (1) add range tec_range to set plot range
;;     (2) add function plot_test to hide null zones 
;;

;; 7/11/2004
;; Flac3d Mesh to Tecplot
;; Limits:
;;     (1)Zone Type ---- TETRAHEDRON or BRICK
;;     (2)Tecplot Version ---- Version 10
;;     (3)Only DISPLACEMENTS of Grid Points are outputted 
;;


;;;;;;;;;;;;;;;;;;;;;;;;;;;;;;;;;;;;;;;;
;; Initialization
def ini_mesh2tec
IO_READ  = 0
    IO_WRITE = 1
IO_FISH  = 0
IO_ASCII = 1

N_RECORD = 5 ;;;;;;;;;;;;;;;; Êý¾ÝÃ¿5¸ö´æ·ÅÒ»ÐÐ
       ZONE_NGP = z_numgp(zone_head)   

array buf(1)
       tec_file = 'tec10.dat'

;; Edit the tec_range to set plot range
    command
       ;group haitang range group 6 any group 7 any
       ;model null range group haitang not
       ran name tec_range    
    endcommand
end
ini_mesh2tec


;;;;;;;;;;;;;;;;;;;;;;;;;;;;;;;;;;;;;;;;
;; If plotit = 1, plot the zone
def plot_test
    plotit = 1
    if z_model(p_z) = 'NULL' then
       plotit = 0
    endif   
    if inrange('tec_range',p_z) = 0 then
       plotit = 0
   endif 
end

;; Get number of zones to plot 
def get_nzone
    n_zone = 0
    numzones = 0
    p_z = zone_head
    loop while p_z # null
       numzones = numzones + 1
       plot_test
       if plotit = 1 then
           n_zone = n_zone + 1
       endif
       p_z = z_next(p_z)
    endloop  
end
get_nzone


;;;;;;;;;;;;;;;;;;;;;;;;;;;;;;;;;;;;;;;;
;; Write Tecplot File Head
def write_head
     
    buf(1) = 'TITLE     = "FLAC3D to Tecplot 10"\n' 
    buf(1) = buf(1) + 'VARIABLES = "X(m)" \n"Y(m)" \n"Z(m)" \n'
    buf(1) = buf(1) + '"DISP(mm)" \n"XDISP(mm)" \n"YDISP(mm)" \n"ZDISP(mm)" \n'
    buf(1) = buf(1) + '"SIG1(MPa)" \n"SIG2(MPa)" \n"SIG3(MPa)" \n'
    buf(1) = buf(1) + '"SXX(MPa)" \n"SYY(MPa)" \n"SZZ(MPa)" \n'
    buf(1) = buf(1) + '"SXY(MPa)" \n"SYZ(MPa)" \n"SZX(MPa)" \n'
    buf(1) = buf(1) + 'ZONE T="GLOBAL" \n'
    buf(1) = buf(1) + ' N=' + string(ngp) + ','
    buf(1) = buf(1) + ' E=' + string(n_zone) + ','
    buf(1) = buf(1) + ' ZONETYPE=FEBrick \n'  
    buf(1) = buf(1) + ' DATAPACKING=BLOCK \n'
    buf(1) = buf(1) + ' VARLOCATION=([8-16]=CELLCENTERED) \n'
    buf(1) = buf(1) + ' DT=(SINGLE SINGLE SINGLE'
    buf(1) = buf(1) + ' SINGLE SINGLE SINGLE SINGLE'
    buf(1) = buf(1) + ' SINGLE SINGLE SINGLE'
    buf(1) = buf(1) + ' SINGLE SINGLE SINGLE'
    buf(1) = buf(1) + ' SINGLE SINGLE SINGLE )'

    status = write(buf,1)
end

;; Calculate displacement magnitude
def get_gp_disp
    gp_disp = gp_xdisp(p_gp)*gp_xdisp(p_gp)
    gp_disp = gp_disp + gp_ydisp(p_gp)*gp_ydisp(p_gp)
    gp_disp = gp_disp + gp_zdisp(p_gp)*gp_zdisp(p_gp)
    gp_disp = sqrt(gp_disp)    
end

;; Write gp-related data,such as Coordinates and Displacements
def write_gp_info
    p_gp = gp_head
    loop while p_gp # null
       buf(1) = ''
       loop i(1,N_RECORD)
       if p_gp # null then
          caseof  info_flag
             case 0
                     buf(1) = buf(1) + string(gp_xpos(p_gp)) + '  '
             case 1
                     buf(1) = buf(1) + string(gp_ypos(p_gp)) + '  '
             case 2
                     buf(1) = buf(1) + string(gp_zpos(p_gp)) + '  '
             case 4
             get_gp_disp
                     buf(1) = buf(1) + string(gp_disp*1000) + '  '

             case 8
                     buf(1) = buf(1) + string(gp_xdisp(p_gp)*1000) + '  '
             case 16
                     buf(1) = buf(1) + string(gp_ydisp(p_gp)*1000) + '  '
             case 32
                     buf(1) = buf(1) + string(gp_zdisp(p_gp)*1000) + '  '                 
         endcase
      p_gp = gp_next(p_gp)
       endif
       endloop
       status = write(buf,1)
    endloop
end

;; Write zone-related data,such as Stresses
def write_zone_info
p_z = zone_head
loop while p_z # null
       buf(1) = ''
       loop i(1,N_RECORD)
       if p_z # null then
              plot_test
              if plotit = 1 then
             caseof  info_flag
                case 0
                        buf(1) = buf(1) + string(z_sig1(p_z)*0.000001) + '  '
                case 1
                        buf(1) = buf(1) + string(z_sig2(p_z)*0.000001) + '  '
                case 2
                        buf(1) = buf(1) + string(z_sig3(p_z)*0.000001) + '  '
                case 4
                        buf(1) = buf(1) + string(z_sxx(p_z)*0.000001) + '  '
                case 8
                        buf(1) = buf(1) + string(z_syy(p_z)*0.000001) + '  '
                case 16
                        buf(1) = buf(1) + string(z_szz(p_z)*0.000001) + '  '
                case 32
                        buf(1) = buf(1) + string(z_sxy(p_z)*0.000001) + '  '
                case 64
                        buf(1) = buf(1) + string(z_syz(p_z)*0.000001) + '  '
                case 128
                        buf(1) = buf(1) + string(z_sxz(p_z)*0.000001) + '  '           
             endcase
              endif
      p_z = z_next(p_z)
       endif
       endloop
       status = write(buf,1)
endloop
end

;; Write Zone Connectivity
def write_zone    
    p_z = zone_head
    tetranum = 0
    bricknum = 0
    wedgenum = 0
    pyramidnum = 0
     
    loop while p_z # null
       buf(1) = '  '
       Z1_code   =z_code(p_z)
       if  Z1_code = 4 then
           tetranum = tetranum + 1
           buf(1) = buf(1) + string(gp_id(z_gp(p_z, 1))) + '  '
           buf(1) = buf(1) + string(gp_id(z_gp(p_z, 2))) + '  '
           buf(1) = buf(1) + string(gp_id(z_gp(p_z, 3))) + '  '
           buf(1) = buf(1) + string(gp_id(z_gp(p_z, 3))) + '  '
           buf(1) = buf(1) + string(gp_id(z_gp(p_z, 4))) + '  '
           buf(1) = buf(1) + string(gp_id(z_gp(p_z, 4))) + '  '
           buf(1) = buf(1) + string(gp_id(z_gp(p_z, 4))) + '  '
           buf(1) = buf(1) + string(gp_id(z_gp(p_z, 4))) + '  ' 
       else
         if  Z1_code = 0 then
           bricknum = bricknum + 1
           buf(1) = buf(1) + string(gp_id(z_gp(p_z, 1))) + '  '
           buf(1) = buf(1) + string(gp_id(z_gp(p_z, 2))) + '  '
           buf(1) = buf(1) + string(gp_id(z_gp(p_z, 5))) + '  '
           buf(1) = buf(1) + string(gp_id(z_gp(p_z, 3))) + '  '
           buf(1) = buf(1) + string(gp_id(z_gp(p_z, 4))) + '  '
           buf(1) = buf(1) + string(gp_id(z_gp(p_z, 7))) + '  '
           buf(1) = buf(1) + string(gp_id(z_gp(p_z, 8))) + '  '
           buf(1) = buf(1) + string(gp_id(z_gp(p_z, 6))) + '  '           
         else
           if  Z1_code = 1 then
            wedgenum = wedgenum + 1
            buf(1) = buf(1) + string(gp_id(z_gp(p_z, 1))) + '  '
            buf(1) = buf(1) + string(gp_id(z_gp(p_z, 2))) + '  '
            buf(1) = buf(1) + string(gp_id(z_gp(p_z, 4))) + '  '
            buf(1) = buf(1) + string(gp_id(z_gp(p_z, 4))) + '  '
            buf(1) = buf(1) + string(gp_id(z_gp(p_z, 3))) + '  '
            buf(1) = buf(1) + string(gp_id(z_gp(p_z, 5))) + '  '
            buf(1) = buf(1) + string(gp_id(z_gp(p_z, 6))) + '  '
            buf(1) = buf(1) + string(gp_id(z_gp(p_z, 6))) + '  '            
           else
            if  Z1_code = 2 then
              pyramidnum = pyramidnum + 1
              buf(1) = buf(1) + string(gp_id(z_gp(p_z, 1))) + '  '
              buf(1) = buf(1) + string(gp_id(z_gp(p_z, 2))) + '  '
              buf(1) = buf(1) + string(gp_id(z_gp(p_z, 5))) + '  '
              buf(1) = buf(1) + string(gp_id(z_gp(p_z, 3))) + '  '
              buf(1) = buf(1) + string(gp_id(z_gp(p_z, 4))) + '  '
              buf(1) = buf(1) + string(gp_id(z_gp(p_z, 4))) + '  '
              buf(1) = buf(1) + string(gp_id(z_gp(p_z, 4))) + '  '
              buf(1) = buf(1) + string(gp_id(z_gp(p_z, 4))) + '  '       
endif
endif
endif
endif
       plot_test
       if plotit = 1 then
           status = write(buf,1)
       endif

       p_z = z_next(p_z)
    endloop

end


;;;;;;;;;;;;;;;;;;;;;;;;;;;;;;;;;;;;;;;;
;; Main Function
def Wait
    status = close
status = open(tec_file,IO_WRITE,IO_ASCII)
if status = 0 then
   write_head
   ;;;;;;;;;;;;;;;; Write gp-related data Coordinates
   info_flag = 0
   write_gp_info
   info_flag = 1
   write_gp_info
   info_flag = 2
   write_gp_info
          ;;;;;;;;;;;;;;;; Write gp-related data displacement
   info_flag = 4
   write_gp_info
   info_flag = 8
   write_gp_info
   info_flag = 16
   write_gp_info
   info_flag = 32
   write_gp_info
          ;;;;;;;;;;;;;;;; Write zone-related data stress   
   info_flag = 0
   write_zone_info
   info_flag = 1
   write_zone_info
   info_flag = 2
   write_zone_info
   info_flag = 4
   write_zone_info
   info_flag = 8
   write_zone_info
   info_flag = 16
   write_zone_info    
   info_flag = 32
   write_zone_info
   info_flag = 64
   write_zone_info
   info_flag = 128
   write_zone_info
          ;;;;;;;;;;;;;;;; Write zone Structure   
   write_zone
   status = close

   ii = out('Successfully Write Zone Data Into Tecplot Format File: ' + tec_file)
dipzonenum = numzones - bricknum - tetranum - wedgenum - pyramidnum
ii = out('The numbers of  Model  Zones:  ' + string(numzones) )
ii = out('The numbers of  Ouput  Zones:  ' + string(n_zone) )
ii = out('The numbers of  Dipped Zones:  ' + string(dipzonenum) )
ii = out('The numbers of  Brick  Zones:  ' + string(bricknum) )
ii = out('The numbers of  Tetra  Zones:  ' + string(tetranum) )
ii = out('The numbers of  Wedge  Zones:  ' + string(wedgenum) )
ii = out('The numbers of Pyramid Zones:  ' + string(pyramidnum) )
else
   ii=out('Open File Error! Status = ' + string(status))
endif
end                                                               
;* * * * * * * * * * * * * * * * * * * * * * * * * * * * * * * * * * *  
;*       ¨}©¯   |  ¨u¨¨                                       
;*  ¨¨¨ |   ¨} /  ¨ __¨¨       FLAC3D to Tecplot10.0           
;*  ¨¨¨v |    |/__  ¨u\ ¨¨  Version:2007.12.01 ÐÞ¶©°æ from dynamax 
;*  ¨¨¨¨}    / ¨¨¨/\¨          Adapted by Ö£ÎÄÌÄ             
;* ¨¨   | ©¯ /| ¨¨¨¨        email:fortran90@163.com          
;* ¡«¡«¡«¡«¡«¡«¡«¡«¡«¡«¡«¡«¡«¡«¡«¡«¡«¡«¡«¡«¡«¡«¡«¡«¡«¡«¡«¡«¡«¡«¡«¡«¡«¡«             
Wait ;  µ¥ÔªÊý¶àµÄÄ£ÐÍ£¬µ¼³öµÄÊ±¼ä½Ï³¤£¬ÇëÄÍÐÄµÈºò£¡
