# Supplementary material for: Sensitivity analysis of operation parameters of the salt cavern under long-term gas injection-production
Source: Sci Rep. 2023 Nov 16;13:20012. doi: 10.1038/s41598-023-47352-w (PMC10654732; doi:10.1038/s41598-023-47352-w)
Supplement: Supplementary file 1 — Supplementary Information 1. [file 41598_2023_47352_MOESM1_ESM.zip › Supplementary file/Command flow of each scheme/x1:IGP range/4-11/ny_4_zc.sav.txt]

;;;;;;;;;;;地层参数;;;;;;;;;;;
;;;;;;;;;;;;;;;;;;

def lixuecanshu 
;;;;纯盐
cy_s=2.83e9
cy_b=3.93e9
; s=10000/(2*(1+0.3))剪切模量;b=10000/(3*(1-2*0.3))体积模量
cy_f=39
cy_c=8e6
cy_t=1e6 
y_a_1=2e-25
y_n_1=2.618
;;;;含泥盐
ny_s=0.86e9
ny_b=1.10e9
; s=10000/(2*(1+0.3))剪切模量;b=10000/(3*(1-2*0.3))体积模量
ny_f=48
ny_c=2e6
ny_t=1e6 
y_a_1=2e-25
y_n_1=2.618
;;;;夹层
j_s=16.04e9
j_b=21.39e9
; s=10000/(2*(1+0.3))剪切模量;b=10000/(3*(1-2*0.3))体积模量
j_f=47
j_c=6e6
j_t=1e6 
n_a_1=7.5e-22
n_n_1=2.1

;;;;泥
n_s=9.97e9
n_b=10.92e9
; s=10000/(2*(1+0.3))剪切模量;b=10000/(3*(1-2*0.3))体积模量
n_f=37
n_c=8e6
n_t=3e6 
n_a_1=7.5e-22
n_n_1=2.1

end
lixuecanshu

;;;;;;;;;;;;;;;;;;;;;;;;;;;;;;;;;;;;;;;;;;;;;;;;;;;;;;;;;;;;;;;;;;;
;;;;;;;;;;;;;;;;;;;;;;;;;;;;;;;;;;;;;;;;;;;;;;;;;;;;;;;;;;;;;;;;;;;;;;;;;;;;;;;;;;;;;;;;;;;;;;;;;;;;;;;;;;;;;;;;;;;;;;;;;;;;;;;;;;;;;;;;;;;;;;;;;;;;;;;;;;;;;;;;;;;;;;;;;;;;;;;;;;;;;;;;;;;;;;;;;;;;;;;;;;;;;;;;;;;;;;;;;;;;;;;;;;;;;;;;;;;;;;;;;;;;;;;;;;;;;;;;;;;;;;;;
;;;;;;;;;;;;;;弹塑性计算;;;;;;;;;;;;;;;;;;;;;;;;;;;;;;;;;;;;;;;;;;;;;;;;;;;;;;;;;;;;;;;;;;;;;;;;;;;;;;;;;;;;;;;;;;;;;;;;;;;;;;;;;;;;;;;;;;;;;;;;;;;;;;;;;;;;;;;;;;;;;;;;;;;;;;;;;;;;;;;;;;;;;;;;;;;;;
;;;;;;;;;;;;;;;;;;;;;;;;;;;;;;;;;;;;;;;;;;;;;;;;;;;;;;;;;;;;;;;;;;;;;;;;;;;;;;;;;;;;;;;;;;;;;;;;;;;;;;;;;;;;;;;;;;;;;;;;;;;;;;;;;;;;;;;;;;;;;;;;;;;;;;;;;;;;;;;;;;;;;;;;;;;;;;;;;;;;;;;;;;;;;;;;;;;;;;;;;;;;;;;;;;;;;;;;;;;;;;;;;;;;;;;;;;;;;;;;;;;;;;;;;;;;;;;;;;;;;;;;;;;
;;;;;;;;;;;;;;;;;;;;;;;;;;;;;;;;;;;;;;;;;;;;;;;;;;;;;;;;;;;;;;;;;;;;

mo mo
 
prop bulk n_b shear n_s   friction n_f cohesion n_c tension n_t   density 2490  range z 157 260    ;;;泥 
prop bulk cy_b shear cy_s   friction cy_f cohesion cy_c tension cy_t   density 2220  range z  155 157     ;;;盐 
prop bulk  n_b shear n_s   friction n_f cohesion n_c tension n_t   density 2490   range z 150 155    ;;;泥
prop bulk cy_b shear cy_s   friction cy_f cohesion cy_c tension cy_t   density 2220  range z 135 150     ;;;盐
prop bulk n_b shear n_s   friction n_f cohesion n_c tension n_t   density 2490  range z 133.5 135     ;;;泥
prop bulk cy_b shear cy_s   friction cy_f cohesion cy_c tension cy_t   density 2220  range z  115.5 133.5     ;;;盐   
prop bulk j_b shear j_s  friction j_f cohesion j_c tension j_t  density 2710  range z 113.5 115.5       ;;;夹
prop bulk cy_b shear cy_s   friction cy_f cohesion cy_c tension cy_t   density 2220  range z  91 113.5       ;;;盐
prop bulk n_b shear n_s friction n_f cohesion n_c tension n_t  density 2490  range z 84 91     ;;;泥
prop bulk cy_b shear cy_s   friction cy_f cohesion cy_c tension cy_t   density 2220  range z  76 84   ;;;盐 
prop bulk n_b shear n_s   friction n_f cohesion n_c tension n_t   density 2490  range z 62 76   ;;;泥 
prop bulk cy_b shear cy_s   friction cy_f cohesion cy_c tension cy_t   density 2220  range z  49 62   ;;;盐 
prop bulk j_b shear j_s friction j_f cohesion j_c tension j_t  density 2710  range z 47 49   ;;;夹
prop bulk cy_b shear cy_s   friction cy_f cohesion cy_c tension cy_t   density 2220  range z  22 47   ;;;盐
prop bulk j_b shear j_s friction j_f cohesion j_c tension j_t  density 2710  range z 14 22   ;;;夹
prop bulk cy_b shear cy_s   friction cy_f cohesion cy_c tension cy_t   density 2220  range z  10.5 14   ;;;盐
prop bulk  j_b shear j_s friction j_f cohesion j_c tension j_t  density 2710  range z 9 10.5  ;;;夹
prop bulk cy_b shear cy_s   friction cy_f cohesion cy_c tension cy_t   density 2220  range z  0 9  ;;;盐
prop bulk  j_b shear j_s friction j_f cohesion j_c tension j_t  density 2710  range z -10 0  ;;;夹
prop bulk  n_b shear n_s friction n_f cohesion n_c tension n_t  density 2490   range z -60  -10  ;;;泥
mo null range group 'yanti' z   0 150
apply nstress -4e6 range  x  0 40 y 0 40 z   0 150 
solve
save ny_4_zc.sav
