# Supplementary material for: Sensitivity analysis of operation parameters of the salt cavern under long-term gas injection-production
Source: Sci Rep. 2023 Nov 16;13:20012. doi: 10.1038/s41598-023-47352-w (PMC10654732; doi:10.1038/s41598-023-47352-w)
Supplement: Supplementary file 1 — Supplementary Information 1. [file 41598_2023_47352_MOESM1_ESM.zip › Supplementary file/Command flow of each scheme/x3:Dwell time of the minimum IGP/36/ny_c_5_36.txt]

;;;;;;;;;;;;;;;;;;;;;;;;5MPa-12MPa;;;;;;;;;;;;;;;;;;;;;;;;;;;;;
res ny_5_zc.sav


;;;;;;;;;;;µØ²ã²ÎÊý;;;;;;;;;;;
;;;;;;;;;;;;;;;;;;

def lixuecanshu 
;;;;´¿ÑÎ
cy_s=2.83e9
cy_b=3.93e9
; s=10000/(2*(1+0.3))¼ôÇÐÄ£Á¿;b=10000/(3*(1-2*0.3))Ìå»ýÄ£Á¿
cy_f=39
cy_c=8e6
cy_t=1e6 
y_a_1=2e-25
y_n_1=2.618
;;;;º¬ÄàÑÎ
ny_s=0.86e9
ny_b=1.10e9
; s=10000/(2*(1+0.3))¼ôÇÐÄ£Á¿;b=10000/(3*(1-2*0.3))Ìå»ýÄ£Á¿
ny_f=48
ny_c=2e6
ny_t=1e6 
y_a_1=2e-25
y_n_1=2.618
;;;;¼Ð²ã
j_s=16.04e9
j_b=21.39e9
; s=10000/(2*(1+0.3))¼ôÇÐÄ£Á¿;b=10000/(3*(1-2*0.3))Ìå»ýÄ£Á¿
j_f=47
j_c=6e6
j_t=1e6 
n_a_1=7.5e-22
n_n_1=2.1

;;;;Äà
n_s=9.97e9
n_b=10.92e9
; s=10000/(2*(1+0.3))¼ôÇÐÄ£Á¿;b=10000/(3*(1-2*0.3))Ìå»ýÄ£Á¿
n_f=37
n_c=8e6
n_t=3e6 
n_a_1=7.5e-22
n_n_1=2.1

end
lixuecanshu

;;;;;;;;;;;;;;;;;;;;;;;;;;;;;;;;;;;;;;;;;;;;;;;;;;;;;;;;;;;;;;;;;;;
;;;;;;;;;;;;;;;;;;;;;;;;;;;;;;;;;;;;;;;;;;;;;;;;;;;;;;;;;;;;;;;;;;;;;;;;;;;;;;;;;;;;;;;;;;;;;;;;;;;;;;;;;;;;;;;;;;;;;;;;;;;;;;;;;;;;;;;;;;;;;;;;;;;;;;;;;;;;;;;;;;;;;;;;;;;;;;;;;;;;;;;;;;;;;;;;;;;;;;;;;;;;;;;;;;;;;;;;;;;;;;;;;;;;;;;;;;;;;;;;;;;;;;;;;;;;;;;;;;;;;;;;
;;;;;;;;;;;;;;NÄêÈä±äÑ­»·³ÌÐò(N=1,µÍÑ¹Îª5MPa,¸ßÑ¹Îª12MPa);;;;;;;;;;;;;;;;;;;;;;;;;;;;;;;;;;;;;;;;;;;;;;;;;;;;;;;;;;;;;;;;;;;;;;;;;;;;;;;;;;;;;;;;;;;;;;;;;;;;;;;;;;;;;;;;;;;;;;;;;;;;;;;;;;;;;;;;;;;;;;;;;;;;;;;;;;;;;;;;;;;;;;;;;;;;;
;;;;;;;;;;;;;;;;;;;;;;;;;;;;;;;;;;;;;;;;;;;;;;;;;;;;;;;;;;;;;;;;;;;;;;;;;;;;;;;;;;;;;;;;;;;;;;;;;;;;;;;;;;;;;;;;;;;;;;;;;;;;;;;;;;;;;;;;;;;;;;;;;;;;;;;;;;;;;;;;;;;;;;;;;;;;;;;;;;;;;;;;;;;;;;;;;;;;;;;;;;;;;;;;;;;;;;;;;;;;;;;;;;;;;;;;;;;;;;;;;;;;;;;;;;;;;;;;;;;;;;;;;;;
;;;;;;;;;;;;;;;;;;;;;;;;;;;;;;;;;;;;;;;;;;;;;;;;;;;;;;;;;;;;;;;;;;;;
;;;;;;;;;;;;;;;;;;;;;;;;;;;;;;;;;;;;;;;;;;;;;;;;;;;;;;;;;;;;;;;;;;;;;;;;;;;;;;;;;;;;;;;;;;;;;;;;;;;;;;;;;;;;;;;;;;;;;;;;;;;;;;;;;
;;;;;;;;;;;;;;;;;;;;;;;;;;;;;;;;;;;;;;;;;;;;;;;;;;º¯Êýzhuqi_creep: ×¢ÆøÉýÑ¹153Ìì;;;;;;;;;;;;;;;;;;;;;;;;;;;;;;;;;;;;;;;;;;;;;;;;;;;;;;;;;;;;;;
;;;;;;;;;;;;;;;;;;;;;;;;;;;;;;;;;;;;;;;;;;;;;;;;;;;;;;;;;;;;;;;;;;;;;;;;;;;;;;;;;;;;;;;;;;;;;;;;;;;;;;;;;;;;;;;;;;;;;;;;;;;;;;;;;
def  zhuqi_creep 
i=1
temp1=51  ;;;;;;;Ã¿ÈýÌìÉýÑ¹0.1375MPa
loop  while i<=temp1 
  n_stress=-(5e6+0.1375e6*i)
command 
print n_stress
set creep off
mo mo
 
prop bulk n_b shear n_s   friction n_f cohesion n_c tension n_t   density 2490  range z 157 260    ;;;Äà 
prop bulk cy_b shear cy_s   friction cy_f cohesion cy_c tension cy_t   density 2220  range z  155 157     ;;;ÑÎ 
prop bulk  n_b shear n_s   friction n_f cohesion n_c tension n_t   density 2490   range z 150 155    ;;;Äà
prop bulk cy_b shear cy_s   friction cy_f cohesion cy_c tension cy_t   density 2220  range z 135 150     ;;;ÑÎ
prop bulk n_b shear n_s   friction n_f cohesion n_c tension n_t   density 2490  range z 133.5 135     ;;;Äà
prop bulk cy_b shear cy_s   friction cy_f cohesion cy_c tension cy_t   density 2220  range z  115.5 133.5     ;;;ÑÎ   
prop bulk j_b shear j_s  friction j_f cohesion j_c tension j_t  density 2710  range z 113.5 115.5       ;;;¼Ð
prop bulk cy_b shear cy_s   friction cy_f cohesion cy_c tension cy_t   density 2220  range z  91 113.5       ;;;ÑÎ
prop bulk n_b shear n_s friction n_f cohesion n_c tension n_t  density 2490  range z 84 91     ;;;Äà
prop bulk cy_b shear cy_s   friction cy_f cohesion cy_c tension cy_t   density 2220  range z  76 84   ;;;ÑÎ 
prop bulk n_b shear n_s   friction n_f cohesion n_c tension n_t   density 2490  range z 62 76   ;;;Äà 
prop bulk cy_b shear cy_s   friction cy_f cohesion cy_c tension cy_t   density 2220  range z  49 62   ;;;ÑÎ 
prop bulk j_b shear j_s friction j_f cohesion j_c tension j_t  density 2710  range z 47 49   ;;;¼Ð
prop bulk cy_b shear cy_s   friction cy_f cohesion cy_c tension cy_t   density 2220  range z  22 47   ;;;ÑÎ
prop bulk j_b shear j_s friction j_f cohesion j_c tension j_t  density 2710  range z 14 22   ;;;¼Ð
prop bulk cy_b shear cy_s   friction cy_f cohesion cy_c tension cy_t   density 2220  range z  10.5 14   ;;;ÑÎ
prop bulk  j_b shear j_s friction j_f cohesion j_c tension j_t  density 2710  range z 9 10.5  ;;;¼Ð
prop bulk cy_b shear cy_s   friction cy_f cohesion cy_c tension cy_t   density 2220  range z  0 9  ;;;ÑÎ
prop bulk  j_b shear j_s friction j_f cohesion j_c tension j_t  density 2710  range z -10 0  ;;;¼Ð
prop bulk  n_b shear n_s friction n_f cohesion n_c tension n_t  density 2490   range z -60  -10  ;;;Äà
mo null range group 'yanti' z   0 150
apply nstress n_stress range  x  0 40 y 0 40 z   0 150 
solve


set creep on
model cpower
prop bulk n_b shear n_s   friction n_f cohesion n_c tension n_t   a_1 n_a_1 n_1  n_n_1  density 2490  range z 157 260    ;;;Äà 
prop bulk cy_b shear cy_s   friction cy_f cohesion cy_c tension cy_t a_1 y_a_1 n_1  y_n_1  density 2220  range z 155 157     ;;;ÑÎ 
prop bulk  n_b shear n_s   friction n_f cohesion n_c tension n_t   a_1 n_a_1 n_1  n_n_1  density 2490   range z 150 155    ;;;Äà
prop bulk cy_b shear cy_s   friction cy_f cohesion cy_c tension cy_t a_1 y_a_1 n_1  y_n_1  density 2220  range z 135 150     ;;;ÑÎ 
prop bulk n_b shear n_s   friction n_f cohesion n_c tension n_t  a_1 n_a_1 n_1  n_n_1   density 2490  range z 133.5 135     ;;;Äà 
prop bulk cy_b shear cy_s   friction cy_f cohesion cy_c tension cy_t a_1 y_a_1 n_1  y_n_1  density 2220  range z 115.5 133.5     ;;;ÑÎ 
prop bulk j_b shear j_s  friction j_f cohesion j_c tension j_t  a_1 n_a_1 n_1  n_n_1  density 2710  range z 113.5 115.5       ;;;¼Ð
prop bulk cy_b shear cy_s   friction cy_f cohesion cy_c tension cy_t a_1 y_a_1 n_1  y_n_1  density 2220  range z 91 113.5       ;;;ÑÎ
prop bulk n_b shear n_s friction n_f cohesion n_c tension n_t  a_1 n_a_1 n_1  n_n_1  density 2490  range z 84 91     ;;;Äà
prop bulk cy_b shear cy_s   friction cy_f cohesion cy_c tension cy_t a_1 y_a_1 n_1  y_n_1  density 2220  range z 76 84   ;;;ÑÎ 
prop bulk n_b shear n_s   friction n_f cohesion n_c tension n_t   a_1 n_a_1 n_1  n_n_1  density 2490  range z 62 76   ;;;Äà  
prop bulk cy_b shear cy_s   friction cy_f cohesion cy_c tension cy_t a_1 y_a_1 n_1  y_n_1  density 2220  range z 49 62   ;;;ÑÎ 
prop bulk j_b shear j_s friction j_f cohesion j_c tension j_t  a_1 n_a_1 n_1  n_n_1  density 2710  range z 47 49   ;;;¼Ð
prop bulk cy_b shear cy_s   friction cy_f cohesion cy_c tension cy_t a_1 y_a_1 n_1  y_n_1  density 2220  range z 22 47   ;;;ÑÎ
prop bulk j_b shear j_s friction j_f cohesion j_c tension j_t  a_1 n_a_1 n_1  n_n_1  density 2710  range z 14 22   ;;;¼Ð
prop bulk cy_b shear cy_s   friction cy_f cohesion cy_c tension cy_t a_1 y_a_1 n_1  y_n_1  density 2220  range z 10.5 14   ;;;ÑÎ
prop bulk  j_b shear j_s friction j_f cohesion j_c tension j_t  a_1 n_a_1 n_1  n_n_1  density 2710  range z 9 10.5  ;;;¼Ð
prop bulk cy_b shear cy_s   friction cy_f cohesion cy_c tension cy_t a_1 y_a_1 n_1  y_n_1  density 2220  range z 0 9  ;;;ÑÎ 
prop bulk  j_b shear j_s friction j_f cohesion j_c tension j_t  a_1 n_a_1 n_1  n_n_1  density 2710  range z -10 0  ;;;¼Ð
prop bulk  n_b shear n_s friction n_f cohesion n_c tension n_t a_1 y_a_1 n_1  y_n_1 density 2490   range z -60  -10  ;;;Äà

mo null range group 'yanti' z   0 150
apply nstress n_stress range  x  0 40 y 0 40 z   0 150 ;;;;;;¼ÓÄÚÑ¹
set creep time=0.0
set creep mindt=0.5  maxdt=1;;; 30-60·ÖÖÓ¼ÆËãÒ»´Î
set creep dt auto on
solve age 72  ; ;;;;¼ÓÄÚÑ¹xxxxxxxxxxxxMPaÔËÐÐ3Ìì
end_command
i=i+1
end_loop


caseof kk 
 
case 1
command 
save f_name_gao
print gp disp range id 1 ;¶¥
print gp disp range id 22980;µ×   ;;;

end_command
case 5

command 
save f_name_gao

end_command
case 10

command 
save f_name_gao
end_command


case 20
 
command 
save f_name_gao

end_command

case 30
 
command 
save f_name_gao

end_command

end_case 

end 


;;;;;;;;;;;;;;;;;;;;;;;;;;;;;;;;;;;;;;;;;;;;;;;;;;;;;;;;;;;;;;;;;;;;;;;;;;;;;;;;;;;;;;;;;;;;;;;;;;;;;;;;;;;;;;;;;;;;;;;;;;;;;;;;;
;;;;;;;;;;;;;;;;;;;;;;;;;;;;;;;;;;;;;;;;;;;;;;;;;;;;;;;;;;;;;;;;;;;;;;;;;;;;;;;;;;;;;;;;;;;;;;;;;;;;;;;;;;;;;;;;;;;;;;;;;;;;;;;;;
;;;;;;;;;;;;;;;;;;;;;;;;;;;;;;;;;;;;;;;;;;;;;;;;;;;;;;;;;;;;;;;;;;;;;;;;;;;;;;;;;;;;;;;;;;;;;;;;;;;;;;;;;;;;;;;;;;;;;;;;;;;;;;;;;

;;;;;;;;;;;;;;;;;;;;;;;;;;;;;;;;;;;;;;;;;;;;;;;;;;;;;;;;;;;;;;;;;;;;;;;;;;;;;;;;;;;;;;;;;;;;;;;;;;;;;;;;;;;;;;;;;;;;;;;;;;;;;;;;;
;;;;;;;;;;;;;;;;;;;;;;;;;;;;;;;;;;;;;;;;;;;;;;;;;;º¯Êýcaiqi_creep: ²ÉÆø½µÑ¹120Ìì;;;;;;;;;;;;;;;;;;;;;;;;;;;;;;;;;;;;;;;;;;;;;;;;;;;;;;;;;;;;;;
;;;;;;;;;;;;;;;;;;;;;;;;;;;;;;;;;;;;;;;;;;;;;;;;;;;;;;;;;;;;;;;;;;;;;;;;;;;;;;;;;;;;;;;;;;;;;;;;;;;;;;;;;;;;;;;;;;;;;;;;;;;;;;;;;
def  caiqi_creep 
j=1
temp2=40 ;;;;;Ã¿ÈýÌì½µÑ¹0.175MPa
loop  while j<=temp2 
  n_stress=-(12e6-0.175e6*j)
command 
print n_stress
set creep off
mo mo
 
prop bulk n_b shear n_s   friction n_f cohesion n_c tension n_t   density 2490  range z 157 260    ;;;Äà 
prop bulk cy_b shear cy_s   friction cy_f cohesion cy_c tension cy_t   density 2220  range z  155 157     ;;;ÑÎ 
prop bulk  n_b shear n_s   friction n_f cohesion n_c tension n_t   density 2490   range z 150 155    ;;;Äà
prop bulk cy_b shear cy_s   friction cy_f cohesion cy_c tension cy_t   density 2220  range z 135 150     ;;;ÑÎ
prop bulk n_b shear n_s   friction n_f cohesion n_c tension n_t   density 2490  range z 133.5 135     ;;;Äà
prop bulk cy_b shear cy_s   friction cy_f cohesion cy_c tension cy_t   density 2220  range z  115.5 133.5     ;;;ÑÎ   
prop bulk j_b shear j_s  friction j_f cohesion j_c tension j_t  density 2710  range z 113.5 115.5       ;;;¼Ð
prop bulk cy_b shear cy_s   friction cy_f cohesion cy_c tension cy_t   density 2220  range z  91 113.5       ;;;ÑÎ
prop bulk n_b shear n_s friction n_f cohesion n_c tension n_t  density 2490  range z 84 91     ;;;Äà
prop bulk cy_b shear cy_s   friction cy_f cohesion cy_c tension cy_t   density 2220  range z  76 84   ;;;ÑÎ 
prop bulk n_b shear n_s   friction n_f cohesion n_c tension n_t   density 2490  range z 62 76   ;;;Äà 
prop bulk cy_b shear cy_s   friction cy_f cohesion cy_c tension cy_t   density 2220  range z  49 62   ;;;ÑÎ 
prop bulk j_b shear j_s friction j_f cohesion j_c tension j_t  density 2710  range z 47 49   ;;;¼Ð
prop bulk cy_b shear cy_s   friction cy_f cohesion cy_c tension cy_t   density 2220  range z  22 47   ;;;ÑÎ
prop bulk j_b shear j_s friction j_f cohesion j_c tension j_t  density 2710  range z 14 22   ;;;¼Ð
prop bulk cy_b shear cy_s   friction cy_f cohesion cy_c tension cy_t   density 2220  range z  10.5 14   ;;;ÑÎ
prop bulk  j_b shear j_s friction j_f cohesion j_c tension j_t  density 2710  range z 9 10.5  ;;;¼Ð
prop bulk cy_b shear cy_s   friction cy_f cohesion cy_c tension cy_t   density 2220  range z  0 9  ;;;ÑÎ
prop bulk  j_b shear j_s friction j_f cohesion j_c tension j_t  density 2710  range z -10 0  ;;;¼Ð
prop bulk  n_b shear n_s friction n_f cohesion n_c tension n_t  density 2490   range z -60  -10  ;;;Äà

mo null range group 'yanti' z   0 150
apply nstress n_stress range  x  0 40 y 0 40 z   0 150 ;;;;;;¼ÓÄÚÑ¹

solve

set creep on
model cpower

prop bulk n_b shear n_s   friction n_f cohesion n_c tension n_t   a_1 n_a_1 n_1  n_n_1  density 2490  range z 157 260    ;;;Äà 
prop bulk cy_b shear cy_s   friction cy_f cohesion cy_c tension cy_t a_1 y_a_1 n_1  y_n_1  density 2220  range z 155 157     ;;;ÑÎ 
prop bulk  n_b shear n_s   friction n_f cohesion n_c tension n_t   a_1 n_a_1 n_1  n_n_1  density 2490   range z 150 155    ;;;Äà
prop bulk cy_b shear cy_s   friction cy_f cohesion cy_c tension cy_t a_1 y_a_1 n_1  y_n_1  density 2220  range z 135 150     ;;;ÑÎ 
prop bulk n_b shear n_s   friction n_f cohesion n_c tension n_t  a_1 n_a_1 n_1  n_n_1   density 2490  range z 133.5 135     ;;;Äà 
prop bulk cy_b shear cy_s   friction cy_f cohesion cy_c tension cy_t a_1 y_a_1 n_1  y_n_1  density 2220  range z 115.5 133.5     ;;;ÑÎ 
prop bulk j_b shear j_s  friction j_f cohesion j_c tension j_t  a_1 n_a_1 n_1  n_n_1  density 2710  range z 113.5 115.5       ;;;¼Ð
prop bulk cy_b shear cy_s   friction cy_f cohesion cy_c tension cy_t a_1 y_a_1 n_1  y_n_1  density 2220  range z 91 113.5       ;;;ÑÎ
prop bulk n_b shear n_s friction n_f cohesion n_c tension n_t  a_1 n_a_1 n_1  n_n_1  density 2490  range z 84 91     ;;;Äà
prop bulk cy_b shear cy_s   friction cy_f cohesion cy_c tension cy_t a_1 y_a_1 n_1  y_n_1  density 2220  range z 76 84   ;;;ÑÎ 
prop bulk n_b shear n_s   friction n_f cohesion n_c tension n_t   a_1 n_a_1 n_1  n_n_1  density 2490  range z 62 76   ;;;Äà  
prop bulk cy_b shear cy_s   friction cy_f cohesion cy_c tension cy_t a_1 y_a_1 n_1  y_n_1  density 2220  range z 49 62   ;;;ÑÎ 
prop bulk j_b shear j_s friction j_f cohesion j_c tension j_t  a_1 n_a_1 n_1  n_n_1  density 2710  range z 47 49   ;;;¼Ð
prop bulk cy_b shear cy_s   friction cy_f cohesion cy_c tension cy_t a_1 y_a_1 n_1  y_n_1  density 2220  range z 22 47   ;;;ÑÎ
prop bulk j_b shear j_s friction j_f cohesion j_c tension j_t  a_1 n_a_1 n_1  n_n_1  density 2710  range z 14 22   ;;;¼Ð
prop bulk cy_b shear cy_s   friction cy_f cohesion cy_c tension cy_t a_1 y_a_1 n_1  y_n_1  density 2220  range z 10.5 14   ;;;ÑÎ
prop bulk  j_b shear j_s friction j_f cohesion j_c tension j_t  a_1 n_a_1 n_1  n_n_1  density 2710  range z 9 10.5  ;;;¼Ð
prop bulk cy_b shear cy_s   friction cy_f cohesion cy_c tension cy_t a_1 y_a_1 n_1  y_n_1  density 2220  range z 0 9  ;;;ÑÎ 
prop bulk  j_b shear j_s friction j_f cohesion j_c tension j_t  a_1 n_a_1 n_1  n_n_1  density 2710  range z -10 0  ;;;¼Ð
prop bulk  n_b shear n_s friction n_f cohesion n_c tension n_t a_1 y_a_1 n_1  y_n_1 density 2490   range z -60  -10  ;;;Äà

mo null range group 'yanti' z   0 150
apply nstress n_stress range  x  0 40 y 0 40 z   0 150 ;;;;;;¼ÓÄÚÑ¹

set creep time=0.0
set creep mindt=0.5  maxdt=1;;; 30-60·ÖÖÓ¼ÆËãÒ»´Î
set creep dt auto on
solve age 72  ; ;;;;¼ÓÄÚÑ¹xxxxxxxxxxxxMPaÔËÐÐ3Ìì
end_command
j=j+1
end_loop


caseof kk 
 
case 1

command 
save f_name_di
print gp disp range id 1 ;¶¥
print gp disp range id 22980;µ×   ;;;;;;;;60-80-25
end_command
case 5

command 
save f_name_di

end_command
case 10

command 
save f_name_di

end_command
case 20

command 
save f_name_di

end_command

case 30

command 
save f_name_di

end_command
end_case 


end 

;;;;;;;;;;;;;;;;;;;;;;;;;;;;;;;;;;;;;;;;;;;;;;;;;;;;;;;;;;;;;;;;;;;;;;;;;;;;;;;;;;;;;;;;;;;;;;;;;;;;;;;;;;;;;;;;;;;;;;;;;;;;;;;;
config creep
;;;;;;;;;;;;;;;;;;;;;;;;;;;;;;;;;;;;;;;;;;;;;;;;;;;;;;;;;;;;;;;;;;;;;;;;;;;;;;;;;;;;;;;;;;;;;;;;;;;;;;;;;;;;;;;;;;;;;;;;;;;;;;;;;
;;;;;;;;;;;;;;;;;;;;;;;;;;;±êÌâÒª³¤ ÒÔÏÂ¿ªÊ¼Ò»Äê·ÖËÄ¹ý³Ì½øÐÐ³¤ÄêÈä±ä¼ÆËã;;;;;;;;;;;;;;;;;;;;;;;;;;;;;;;;;;;;;;;;;;;;;;;;;;;;;;
;;;;;;;;;;;;;;;;;;;;;;;;;;;;±êÌâÒª³¤ ÒÔÏÂ¿ªÊ¼Ò»Äê·ÖËÄ¹ý³Ì½øÐÐ³¤ÄêÈä±ä¼ÆËã;;;;;;;;;;;;;;;;;;;;;;;;;;;;;;
;;;;;;;;;;;;;;;;;;;;;;;;;;;;;;;;;;;;;;;;;;;;;;;;;;;;;;;;;;;;;;;;;;;;;;;;;;;;;;;;;;;;;;;;;;;;;;;;;;;;;;;;;;;;;;;;;;;;;;;;;;;;;;;;;

;;;;;;;;;;;;;;;;;;;;;;;;;;;;;;;;;;;;;;;;;;;;;;;;;;;;;;;;;;;;;;;;;;;;;;;;;;;;;;;;;;;;;;;;;;;;;;;;;;;;;;;;;;;;;;;;;;;;;;;;;;;;;;;;
;;;;;;;;;;;;;;;;;;;;;;;;;;;;;;;;;;;;;;;;;;;;×¢²ÉÆøÔËÐÐÑ­»·30Äê;;;;;;;;;;;;;;;;;;;;;;;;;;;;;;;;;;;;;;;;;;;;;;;;;;;;;;;;;;;;;;;;;;;;;;;;
;;;;;;;;;;;;;;;;;;;;;;;;;;;;;;;;;;;;;;;;;;;;;;;;;;;;;;;;;;;;;;;;;;;;;;;;;;;;;;;;;;;;;;;;;;;;;;;;;;;;;;;;;;;;;;;;;;;;;;;;;;;;;;;;;

def zhucai_creep
kk=1
temp4=30
loop  while kk<=temp4 
f_name_di='ny_c_5_'+ string(kk)+ 'year_cq.sav'
f_name_gao='ny_c_5_'+ string(kk)+ 'year_zq.sav'
 command

   zhuqi_creep   ; ;;;;;;5ÔÂ1ÈÕ-9ÔÂ30ÈÕ

;;;;;;;;;;;;;;;;;;;;;;;;;;;;;;;;¿ªÊ¼¸ßÑ¹¹Ø¾®;;;;;;;;;;;;;;;;;;;;;;;;;;;;;;;;;;;;;;
set creep off
mo mo
 
prop bulk n_b shear n_s   friction n_f cohesion n_c tension n_t   density 2490  range z 157 260    ;;;Äà 
prop bulk cy_b shear cy_s   friction cy_f cohesion cy_c tension cy_t   density 2220  range z  155 157     ;;;ÑÎ 
prop bulk  n_b shear n_s   friction n_f cohesion n_c tension n_t   density 2490   range z 150 155    ;;;Äà
prop bulk cy_b shear cy_s   friction cy_f cohesion cy_c tension cy_t   density 2220  range z 135 150     ;;;ÑÎ
prop bulk n_b shear n_s   friction n_f cohesion n_c tension n_t   density 2490  range z 133.5 135     ;;;Äà
prop bulk cy_b shear cy_s   friction cy_f cohesion cy_c tension cy_t   density 2220  range z  115.5 133.5     ;;;ÑÎ   
prop bulk j_b shear j_s  friction j_f cohesion j_c tension j_t  density 2710  range z 113.5 115.5       ;;;¼Ð
prop bulk cy_b shear cy_s   friction cy_f cohesion cy_c tension cy_t   density 2220  range z  91 113.5       ;;;ÑÎ
prop bulk n_b shear n_s friction n_f cohesion n_c tension n_t  density 2490  range z 84 91     ;;;Äà
prop bulk cy_b shear cy_s   friction cy_f cohesion cy_c tension cy_t   density 2220  range z  76 84   ;;;ÑÎ 
prop bulk n_b shear n_s   friction n_f cohesion n_c tension n_t   density 2490  range z 62 76   ;;;Äà 
prop bulk cy_b shear cy_s   friction cy_f cohesion cy_c tension cy_t   density 2220  range z  49 62   ;;;ÑÎ 
prop bulk j_b shear j_s friction j_f cohesion j_c tension j_t  density 2710  range z 47 49   ;;;¼Ð
prop bulk cy_b shear cy_s   friction cy_f cohesion cy_c tension cy_t   density 2220  range z  22 47   ;;;ÑÎ
prop bulk j_b shear j_s friction j_f cohesion j_c tension j_t  density 2710  range z 14 22   ;;;¼Ð
prop bulk cy_b shear cy_s   friction cy_f cohesion cy_c tension cy_t   density 2220  range z  10.5 14   ;;;ÑÎ
prop bulk  j_b shear j_s friction j_f cohesion j_c tension j_t  density 2710  range z 9 10.5  ;;;¼Ð
prop bulk cy_b shear cy_s   friction cy_f cohesion cy_c tension cy_t   density 2220  range z  0 9  ;;;ÑÎ
prop bulk  j_b shear j_s friction j_f cohesion j_c tension j_t  density 2710  range z -10 0  ;;;¼Ð
prop bulk  n_b shear n_s friction n_f cohesion n_c tension n_t  density 2490   range z -60  -10  ;;;Äà


mo null range group 'yanti' z   0 150
apply nstress -12e6 range  x  0 40 y 0 40 z   0 150 ;;;;;;¼ÓÄÚÑ¹

solve
set creep on
model cpower

prop bulk n_b shear n_s   friction n_f cohesion n_c tension n_t   a_1 n_a_1 n_1  n_n_1  density 2490  range z 157 260    ;;;Äà 
prop bulk cy_b shear cy_s   friction cy_f cohesion cy_c tension cy_t a_1 y_a_1 n_1  y_n_1  density 2220  range z 155 157     ;;;ÑÎ 
prop bulk  n_b shear n_s   friction n_f cohesion n_c tension n_t   a_1 n_a_1 n_1  n_n_1  density 2490   range z 150 155    ;;;Äà
prop bulk cy_b shear cy_s   friction cy_f cohesion cy_c tension cy_t a_1 y_a_1 n_1  y_n_1  density 2220  range z 135 150     ;;;ÑÎ 
prop bulk n_b shear n_s   friction n_f cohesion n_c tension n_t  a_1 n_a_1 n_1  n_n_1   density 2490  range z 133.5 135     ;;;Äà 
prop bulk cy_b shear cy_s   friction cy_f cohesion cy_c tension cy_t a_1 y_a_1 n_1  y_n_1  density 2220  range z 115.5 133.5     ;;;ÑÎ 
prop bulk j_b shear j_s  friction j_f cohesion j_c tension j_t  a_1 n_a_1 n_1  n_n_1  density 2710  range z 113.5 115.5       ;;;¼Ð
prop bulk cy_b shear cy_s   friction cy_f cohesion cy_c tension cy_t a_1 y_a_1 n_1  y_n_1  density 2220  range z 91 113.5       ;;;ÑÎ
prop bulk n_b shear n_s friction n_f cohesion n_c tension n_t  a_1 n_a_1 n_1  n_n_1  density 2490  range z 84 91     ;;;Äà
prop bulk cy_b shear cy_s   friction cy_f cohesion cy_c tension cy_t a_1 y_a_1 n_1  y_n_1  density 2220  range z 76 84   ;;;ÑÎ 
prop bulk n_b shear n_s   friction n_f cohesion n_c tension n_t   a_1 n_a_1 n_1  n_n_1  density 2490  range z 62 76   ;;;Äà  
prop bulk cy_b shear cy_s   friction cy_f cohesion cy_c tension cy_t a_1 y_a_1 n_1  y_n_1  density 2220  range z 49 62   ;;;ÑÎ 
prop bulk j_b shear j_s friction j_f cohesion j_c tension j_t  a_1 n_a_1 n_1  n_n_1  density 2710  range z 47 49   ;;;¼Ð
prop bulk cy_b shear cy_s   friction cy_f cohesion cy_c tension cy_t a_1 y_a_1 n_1  y_n_1  density 2220  range z 22 47   ;;;ÑÎ
prop bulk j_b shear j_s friction j_f cohesion j_c tension j_t  a_1 n_a_1 n_1  n_n_1  density 2710  range z 14 22   ;;;¼Ð
prop bulk cy_b shear cy_s   friction cy_f cohesion cy_c tension cy_t a_1 y_a_1 n_1  y_n_1  density 2220  range z 10.5 14   ;;;ÑÎ
prop bulk  j_b shear j_s friction j_f cohesion j_c tension j_t  a_1 n_a_1 n_1  n_n_1  density 2710  range z 9 10.5  ;;;¼Ð
prop bulk cy_b shear cy_s   friction cy_f cohesion cy_c tension cy_t a_1 y_a_1 n_1  y_n_1  density 2220  range z 0 9  ;;;ÑÎ 
prop bulk  j_b shear j_s friction j_f cohesion j_c tension j_t  a_1 n_a_1 n_1  n_n_1  density 2710  range z -10 0  ;;;¼Ð
prop bulk  n_b shear n_s friction n_f cohesion n_c tension n_t a_1 y_a_1 n_1  y_n_1 density 2490   range z -60  -10  ;;;Äà

mo null range group 'yanti' z   0 150
apply nstress -12e6 range  x  0 40 y 0 40 z   0 150 ;;;;;;¼ÓÄÚÑ¹
set creep time=0.0
set creep mindt=0.5  maxdt=1;;; 30-60·ÖÖÓ¼ÆËãÒ»´Î
set creep dt auto on
solve age 1344  ; ;;;;¼ÓÄÚÑ¹xxxxxxxxxxxxMPaÔËÐÐ56Ìì

;;;;;;;;;;;;;;;;;;;;;;;;;;;;;;;;½áÊø¸ßÑ¹¹Ø¾®;;;;;;;;;;;;;;;;;;;;;;;;;;;;;;;;;;;;;;

caiqi_creep ;;;;;;;;11ÔÂ16ÈÕ-´ÎÄê3ÔÂ15ÈÕ;;;;;;;;;;;;;;;;;;;;;;;;

;;;;;;;;;;;;;;;;;;;;;;;;;;;;;;;;;;;;;;;;;;;;;;;;;;;;;;;;;;;;;;;;;;;;;;;;;;;;;;;;;;;;;;;;
;;;;;;;;;;;;;;;;;;;;;;;;;;;;;;;;¿ªÊ¼µÍÑ¹¹Ø¾®;;;;;;;;;;;;;;;;;;;;;;;;;;;;;;;;;;;;;;
set creep off
mo mo
 
prop bulk n_b shear n_s   friction n_f cohesion n_c tension n_t   density 2490  range z 157 260    ;;;Äà 
prop bulk cy_b shear cy_s   friction cy_f cohesion cy_c tension cy_t   density 2220  range z  155 157     ;;;ÑÎ 
prop bulk  n_b shear n_s   friction n_f cohesion n_c tension n_t   density 2490   range z 150 155    ;;;Äà
prop bulk cy_b shear cy_s   friction cy_f cohesion cy_c tension cy_t   density 2220  range z 135 150     ;;;ÑÎ
prop bulk n_b shear n_s   friction n_f cohesion n_c tension n_t   density 2490  range z 133.5 135     ;;;Äà
prop bulk cy_b shear cy_s   friction cy_f cohesion cy_c tension cy_t   density 2220  range z  115.5 133.5     ;;;ÑÎ   
prop bulk j_b shear j_s  friction j_f cohesion j_c tension j_t  density 2710  range z 113.5 115.5       ;;;¼Ð
prop bulk cy_b shear cy_s   friction cy_f cohesion cy_c tension cy_t   density 2220  range z  91 113.5       ;;;ÑÎ
prop bulk n_b shear n_s friction n_f cohesion n_c tension n_t  density 2490  range z 84 91     ;;;Äà
prop bulk cy_b shear cy_s   friction cy_f cohesion cy_c tension cy_t   density 2220  range z  76 84   ;;;ÑÎ 
prop bulk n_b shear n_s   friction n_f cohesion n_c tension n_t   density 2490  range z 62 76   ;;;Äà 
prop bulk cy_b shear cy_s   friction cy_f cohesion cy_c tension cy_t   density 2220  range z  49 62   ;;;ÑÎ 
prop bulk j_b shear j_s friction j_f cohesion j_c tension j_t  density 2710  range z 47 49   ;;;¼Ð
prop bulk cy_b shear cy_s   friction cy_f cohesion cy_c tension cy_t   density 2220  range z  22 47   ;;;ÑÎ
prop bulk j_b shear j_s friction j_f cohesion j_c tension j_t  density 2710  range z 14 22   ;;;¼Ð
prop bulk cy_b shear cy_s   friction cy_f cohesion cy_c tension cy_t   density 2220  range z  10.5 14   ;;;ÑÎ
prop bulk  j_b shear j_s friction j_f cohesion j_c tension j_t  density 2710  range z 9 10.5  ;;;¼Ð
prop bulk cy_b shear cy_s   friction cy_f cohesion cy_c tension cy_t   density 2220  range z  0 9  ;;;ÑÎ
prop bulk  j_b shear j_s friction j_f cohesion j_c tension j_t  density 2710  range z -10 0  ;;;¼Ð
prop bulk  n_b shear n_s friction n_f cohesion n_c tension n_t  density 2490   range z -60  -10  ;;;Äà

mo null range group 'yanti' z   0 150
apply nstress -5e6 range  x  0 40 y 0 40 z   0 150 ;;;;;;¼ÓÄÚÑ¹

solve

set creep on
model cpower

prop bulk n_b shear n_s   friction n_f cohesion n_c tension n_t   a_1 n_a_1 n_1  n_n_1  density 2490  range z 157 260    ;;;Äà 
prop bulk cy_b shear cy_s   friction cy_f cohesion cy_c tension cy_t a_1 y_a_1 n_1  y_n_1  density 2220  range z 155 157     ;;;ÑÎ 
prop bulk  n_b shear n_s   friction n_f cohesion n_c tension n_t   a_1 n_a_1 n_1  n_n_1  density 2490   range z 150 155    ;;;Äà
prop bulk cy_b shear cy_s   friction cy_f cohesion cy_c tension cy_t a_1 y_a_1 n_1  y_n_1  density 2220  range z 135 150     ;;;ÑÎ 
prop bulk n_b shear n_s   friction n_f cohesion n_c tension n_t  a_1 n_a_1 n_1  n_n_1   density 2490  range z 133.5 135     ;;;Äà 
prop bulk cy_b shear cy_s   friction cy_f cohesion cy_c tension cy_t a_1 y_a_1 n_1  y_n_1  density 2220  range z 115.5 133.5     ;;;ÑÎ 
prop bulk j_b shear j_s  friction j_f cohesion j_c tension j_t  a_1 n_a_1 n_1  n_n_1  density 2710  range z 113.5 115.5       ;;;¼Ð
prop bulk cy_b shear cy_s   friction cy_f cohesion cy_c tension cy_t a_1 y_a_1 n_1  y_n_1  density 2220  range z 91 113.5       ;;;ÑÎ
prop bulk n_b shear n_s friction n_f cohesion n_c tension n_t  a_1 n_a_1 n_1  n_n_1  density 2490  range z 84 91     ;;;Äà
prop bulk cy_b shear cy_s   friction cy_f cohesion cy_c tension cy_t a_1 y_a_1 n_1  y_n_1  density 2220  range z 76 84   ;;;ÑÎ 
prop bulk n_b shear n_s   friction n_f cohesion n_c tension n_t   a_1 n_a_1 n_1  n_n_1  density 2490  range z 62 76   ;;;Äà  
prop bulk cy_b shear cy_s   friction cy_f cohesion cy_c tension cy_t a_1 y_a_1 n_1  y_n_1  density 2220  range z 49 62   ;;;ÑÎ 
prop bulk j_b shear j_s friction j_f cohesion j_c tension j_t  a_1 n_a_1 n_1  n_n_1  density 2710  range z 47 49   ;;;¼Ð
prop bulk cy_b shear cy_s   friction cy_f cohesion cy_c tension cy_t a_1 y_a_1 n_1  y_n_1  density 2220  range z 22 47   ;;;ÑÎ
prop bulk j_b shear j_s friction j_f cohesion j_c tension j_t  a_1 n_a_1 n_1  n_n_1  density 2710  range z 14 22   ;;;¼Ð
prop bulk cy_b shear cy_s   friction cy_f cohesion cy_c tension cy_t a_1 y_a_1 n_1  y_n_1  density 2220  range z 10.5 14   ;;;ÑÎ
prop bulk  j_b shear j_s friction j_f cohesion j_c tension j_t  a_1 n_a_1 n_1  n_n_1  density 2710  range z 9 10.5  ;;;¼Ð
prop bulk cy_b shear cy_s   friction cy_f cohesion cy_c tension cy_t a_1 y_a_1 n_1  y_n_1  density 2220  range z 0 9  ;;;ÑÎ 
prop bulk  j_b shear j_s friction j_f cohesion j_c tension j_t  a_1 n_a_1 n_1  n_n_1  density 2710  range z -10 0  ;;;¼Ð
prop bulk  n_b shear n_s friction n_f cohesion n_c tension n_t a_1 y_a_1 n_1  y_n_1 density 2490   range z -60  -10  ;;;Äà

mo null range group 'yanti' z   0 150
apply nstress -5e6 range  x  0 40 y 0 40 z   0 150 ;;;;;;¼ÓÄÚÑ¹
set creep time=0.0
set creep mindt=0.5  maxdt=1;;; 30-60·ÖÖÓ¼ÆËãÒ»´Î
set creep dt auto on
solve age 864  ; ;;;;¼ÓÄÚÑ¹xxxxxxxxxxxxMPaÔËÐÐ36Ìì
end_command


;;;;;;;;;;;;;;;;;;;;;;;;;;;;;;;;½áÊøµÍÑ¹¹Ø¾®;;;;;;;;;;;;;;;;;;;;;;;;;;;;;;;;;;;;;;

kk=kk+1
end_loop 
end
zhucai_creep
