# Supplementary material for: Sensitivity analysis of operation parameters of the salt cavern under long-term gas injection-production
Source: Sci Rep. 2023 Nov 16;13:20012. doi: 10.1038/s41598-023-47352-w (PMC10654732; doi:10.1038/s41598-023-47352-w)
Supplement: Supplementary file 1 — Supplementary Information 1. [file 41598_2023_47352_MOESM1_ESM.zip › Supplementary file/Results/Injection-production volume shrinkage rate.xlsx]

## Sheet: 4-11
时间
0		0	0
1		0.289408	0.685565
5		2.27138	2.55367
10		4.33756	4.60918			单位10000
20		8.30744	8.57075
30		12.167	12.4232
		注气	采气
静力体积		8.431	8.431
										4-11MPA
									0	0
									0.42	0.289408
									0.87	0.685565
									4.42	2.27138
									4.87	2.55367
									9.42	4.33756
									9.87	4.60918
									19.42	8.30744
									19.87	8.57075
									29.42	12.167
									29.87	12.4232

## Sheet: 6-13
时间
0		0	0
1		0.206308	0.531183
5		1.63386	1.86388
10		3.07209	3.29263			单位10000
20		5.82167	6.03747
30		8.51079	8.72184
		注气	采气
静力体积		8.434	8.434
										6-13MPA
									0	0
									0.42	0.206308
									0.87	0.531183
									4.42	1.63386
									4.87	1.86388
									9.42	3.07209
									9.87	3.29263
									19.42	5.82167
									19.87	6.03747
									29.42	8.51079
									29.87	8.72184

## Sheet: 4-12
时间
0		0	0
1		0.252639	0.648796
5		2.12905	2.4149
10		4.07662	4.3518			单位10000
20		7.81995	8.08682
30		11.4625	11.7222
		注气	采气
静力体积		8.431	8.431
										4-12MPA
									0	0
									0.42	0.252639
									0.87	0.648796
									4.42	2.12905
									4.87	2.4149
									9.42	4.07662
									9.87	4.3518
									19.42	7.81995
									19.87	8.08682
									29.42	11.4625
									29.87	11.7222

## Sheet: 5-11
时间
0		0	0
1		0.283427	0.641565
5		2.07768	2.32908
10		3.92766	4.1684			单位10000
20		7.47821	7.71302
30		10.9386	11.1663
		注气	采气
静力体积		8.4325	8.4325
										5-11MPA
									0	0
									0.42	0.283427
									0.87	0.641565
									4.42	2.07768
									4.87	2.32908
									9.42	3.92766
									9.87	4.1684
									19.42	7.47821
									19.87	7.71302
									29.42	10.9386
									29.87	11.1663

## Sheet: 5-12
时间
0		0	0
1		0.246665	0.604803
5		1.93655	2.19152
10		3.67032	3.91462			单位10000
20		6.99674	7.23392
30		10.2401	10.4726
		注气	采气
静力体积		8.4325	8.4325
										5-12MPA
									0	0
									0.42	0.246665
									0.87	0.604803
									4.42	1.93655
									4.87	2.19152
									9.42	3.67032
									9.87	3.91462
									19.42	6.99674
									19.87	7.23392
									29.42	10.2401
									29.87	10.4726

## Sheet: 5-13
时间
0		0	0
1		0.211088	0.571598
5		1.80966	2.06937
10		3.44145	3.69167			单位10000
20		6.57101	6.8153
30		9.62585	9.8654
		注气	采气
静力体积		8.4325	8.4325
										5-13MPA
									0	0
									0.42	0.211088
									0.87	0.571598
									4.42	1.80966
									4.87	2.06937
									9.42	3.44145
									9.87	3.69167
									19.42	6.57101
									19.87	6.8153
									29.42	9.62585
									29.87	9.8654

## Sheet: 6-12
时间
0		0	0
1		0.241878	0.564382
5		1.75954	1.98482
10		3.29737	3.51198			单位10000
20		6.24022	6.4489
30		9.1143	9.31942
		注气	采气
静力体积		8.434	8.434
										6-12MPA
									0	0
									0.42	0.241878
									0.87	0.564382
									4.42	1.75954
									4.87	1.98482
									9.42	3.29737
									9.87	3.51198
									19.42	6.24022
									19.87	6.4489
									29.42	9.1143
									29.87	9.31942

## Sheet: 16
时间
0		0	0
1		0.246665	0.623777
5		1.77646	2.04447
10		3.3276	3.58494			单位10000
20		6.29944	6.54966
30		9.2013	9.44797
		注气	采气
静力体积		8.4325	8.4325
										16天
									0	0
									0.42	0.246665
									0.87	0.623777
									4.42	1.77646
									4.87	2.04447
									9.42	3.3276
									9.87	3.58494
									19.42	6.29944
									19.87	6.54966
									29.42	9.2013
									29.87	9.44797

## Sheet: 26
时间
0		0	0
1		0.246665	0.617848
5		1.83101	2.09428
10		3.44263	3.69641			单位10000
20		6.53424	6.78091
30		9.55233	9.79306
		注气	采气
静力体积		8.4325	8.4325
										26天
									0	0
									0.42	0.246665
									0.87	0.617848
									4.42	1.83101
									4.87	2.09428
									9.42	3.44263
									9.87	3.69641
									19.42	6.53424
									19.87	6.78091
									29.42	9.55233
									29.87	9.79306

## Sheet: 36
时间
0		0	0
1		0.246665	0.611918
5		1.88438	2.1429
10		3.55766	3.8067			单位10000
20		6.76786	7.00978
30		9.89979	10.137
		注气	采气
静力体积		8.4325	8.4325
										36天
									0	0
									0.42	0.246665
									0.87	0.611918
									4.42	1.88438
									4.87	2.1429
									9.42	3.55766
									9.87	3.8067
									19.42	6.76786
									19.87	7.00978
									29.42	9.89979
									29.87	10.137

[truncated: 5 more sheets: 56, three, two, 新敏感度, 量纲]
