# Supplementary material for: Sensitivity analysis of operation parameters of the salt cavern under long-term gas injection-production
Source: Sci Rep. 2023 Nov 16;13:20012. doi: 10.1038/s41598-023-47352-w (PMC10654732; doi:10.1038/s41598-023-47352-w)
Supplement: Supplementary file 1 — Supplementary Information 1. [file 41598_2023_47352_MOESM1_ESM.zip › Supplementary file/Results/injection-production plastic zone.xlsx]

## Sheet: Sheet2
时间/year	内压/MPa
	14				15				16				21				27
	剪	拉	水平	竖	剪	拉	水平	竖	剪	拉	水平	竖	剪	拉	水平扩展	竖向扩展	剪	拉	水平扩展	竖向扩展
	切	伸	扩展	向	切	伸	扩展	向	切	伸	扩展	向	切	伸			切	伸
	体	体积		扩展	体	体积		扩展	体	体积		扩展	体	体积			体	体积
	积				积				积				积				积
1	2770000	9050	17.99	6.74	2770000	9650	18.15	6.7	2770000	9510	20.43	6.7	2860000	14200	19.53	6.66	3020000	25500	17.31	6.72
5	2760000	8990	17.47	6.72	2770000	9590	17.62	6.8	2770000	9450	20.28	6.77	2860000	14100	17.71	6.75	3020000	25400	17.32	6.78
15	2767000	8790	17.6	6.71	2760000	9390	17.44	6.72	2770000	9280	20.14	6.7	2860000	14000	18.85	6.74	3020000	25300	16.87	6.77
30	2760000	8150	17.84	8.84	2760000	8770	17.14	6.71	2760000	8710	19.53	6.74	2850000	13500	17.99	6.81	3020000	25000	18.26	6.75

## Sheet: 4-11
注气
总剪切体积m3									溶洞体积
时间	4-11								84310
1	696.05				注气总塑性区	采气总塑性区			注气比值	采气比值
5	696.75			1	3623.25	3624			0.0429753	0.0429842
10	696.55			5	3625.15	3625.26			0.0429979	0.0429992
20	695.8			10	3624.55	3624.55			0.0429907	0.0429907
30	694.58			20	3621.5	3621.37			0.0429546	0.042953
				30	3616.08	3615.92			0.0428903	0.0428884
总拉伸体积m3
时间	4-11							0.42	0.0429753
1	2927.2							0.87	0.0429842
5	2928.4							4.42	0.0429979
10	2928							4.87	0.0429992
20	2925.7							9.42	0.0429907
30	2921.5							9.87	0.0429907
								19.42	0.0429546
								19.87	0.042953
采气								29.42	0.0428903
总剪切体积m3								29.87	0.0428884
时间	4-11
1	696.8
5	696.76
10	696.55
20	695.77
30	694.52
总拉伸体积m3
时间	4-11
1	2927.2
5	2928.5
10	2928
20	2925.6
30	2921.4

## Sheet: 6-13
注气
总剪切体积m3									溶洞体积
时间	6-13								84310
1	1853.1				注气总塑性区	采气总塑性区			注气比值	采气比值
5	1853.3			1	5675.2	5675.3			0.0673135	0.0673147
10	1853.1			5	5676.7	5677			0.0673313	0.0673348
20	1852.1			10	5676.6	5676.4			0.0673301	0.0673277
30	1850.6			20	5674.1	5673.8			0.0673004	0.0672969
				30	5669.9	5669.5			0.0672506	0.0672459
总拉伸体积m3
时间	6-13							0.42	0.0673135
1	3822.1							0.87	0.0673147
5	3823.4							4.42	0.0673313
10	3823.5							4.87	0.0673348
20	3822							9.42	0.0673301
30	3819.3							9.87	0.0673277
								19.42	0.0673004
								19.87	0.0672969
采气								29.42	0.0672506
总剪切体积m3								29.87	0.0672459
时间	6-13
1	1853.2
5	1853.3
10	1853
20	1852
30	1850.4
总拉伸体积m3
时间	6-13
1	3822.1
5	3823.7
10	3823.4
20	3821.8
30	3819.1

## Sheet: 4-12
注气
总剪切体积m3									溶洞体积
时间	4-12								84310
1	696.04				注气总塑性区	采气总塑性区			注气比值	采气比值
5	696.75			1	3623.14	3624			0.042974	0.0429842
10	696.58			5	3625.15	3625.27			0.0429979	0.0429993
20	695.91			10	3624.68	3624.68			0.0429923	0.0429923
30	694.82			20	3622.01	3621.88			0.0429606	0.0429591
				30	3617.22	3616.97			0.0429038	0.0429008
总拉伸体积m3
时间	4-12							0.42	0.042974
1	2927.1							0.87	0.0429842
5	2928.4							4.42	0.0429979
10	2928.1							4.87	0.0429993
20	2926.1							9.42	0.0429923
30	2922.4							9.87	0.0429923
								19.42	0.0429606
								19.87	0.0429591
采气								29.42	0.0429038
总剪切体积m3								29.87	0.0429008
时间	4-12
1	696.8
5	696.77
10	696.58
20	695.88
30	694.77
总拉伸体积m3
时间	4-12
1	2927.2
5	2928.5
10	2928.1
20	2926
30	2922.2

## Sheet: 5-11
注气
总剪切体积m3									溶洞体积
时间	5-11								84325
1	1256.3				注气总塑性区	采气总塑性区			注气比值	采气比值
5	1257.1			1	4189.8	4190			0.0496863	0.0496887
10	1256.8			5	4192.2	4192.1			0.0497148	0.0497136
20	1255.7			10	4191.6	4191.4			0.0497077	0.0497053
30	1253.9			20	4188.6	4188.5			0.0496721	0.0496709
				30	4183.4	4183.7			0.0496104	0.049614
总拉伸体积m3
时间	5-11							0.42	0.0496863
1	2933.5							0.87	0.0496887
5	2935.1							4.42	0.0497148
10	2934.8							4.87	0.0497136
20	2932.9							9.42	0.0497077
30	2929.5							9.87	0.0497053
								19.42	0.0496721
								19.87	0.0496709
采气								29.42	0.0496104
总剪切体积m3								29.87	0.049614
时间	5-11
1	1256.4
5	1257
10	1256.7
20	1255.6
30	1253.8
总拉伸体积m3
时间	5-11
1	2933.6
5	2935.1
10	2934.7
20	2932.9
30	2929.9

## Sheet: 5-12
注气
总剪切体积m3									溶洞体积
时间	5-12								84325
1	1310.1				注气总塑性区	采气总塑性区			注气比值	采气比值
5	1310.2			1	4243.6	4243.7			0.0503243	0.0503255
10	1309.9			5	4245.3	4245.4			0.0503445	0.0503457
20	1308.9			10	4244.7	4244.7			0.0503374	0.0503374
30	1307.3			20	4242	4241.8			0.0503054	0.050303
				30	4237.5	4237.2			0.050252	0.0502484
总拉伸体积m3
时间	5-12							0.42	0.0503243
1	2933.5							0.87	0.0503255
5	2935.1							4.42	0.0503445
10	2934.8							4.87	0.0503457
20	2933.1							9.42	0.0503374
30	2930.2							9.87	0.0503374
								19.42	0.0503054
								19.87	0.050303
采气								29.42	0.050252
总剪切体积m3								29.87	0.0502484
时间	5-12
1	1310.2
5	1310.3
10	1309.9
20	1308.8
30	1307.1
总拉伸体积m3
时间	5-12
1	2933.5
5	2935.1
10	2934.8
20	2933
30	2930.1

## Sheet: 5-13
注气
总剪切体积m3									溶洞体积
时间	5-13								84325
1	1310.1				注气总塑性区	采气总塑性区			注气比值	采气比值
5	1310.9			1	4243.6	4243.6			0.0503243	0.0503243
10	1310.7			5	4246	4245.9			0.0503528	0.0503516
20	1309.8			10	4245.6	4245.4			0.0503481	0.0503457
30	1308.3			20	4243.2	4242.9			0.0503196	0.050316
				30	4239.2	4238.8			0.0502722	0.0502674
总拉伸体积m3
时间	5-13							0.42	0.0503243
1	2933.5							0.87	0.0503243
5	2935.1							4.42	0.0503528
10	2934.9							4.87	0.0503516
20	2933.4							9.42	0.0503481
30	2930.9							9.87	0.0503457
								19.42	0.0503196
								19.87	0.050316
采气								29.42	0.0502722
总剪切体积m3								29.87	0.0502674
时间	5-12
1	1310.1
5	1310.8
10	1310.6
20	1309.6
30	1308.1
总拉伸体积m3
时间	5-12
1	2933.5
5	2935.1
10	2934.8
20	2933.3
30	2930.7

## Sheet: 6-12
注气
总剪切体积m3									溶洞体积
时间	6-12								84340
1	1853.1				注气总塑性区	采气总塑性区			注气比值	采气比值
5	1853.3			1	5675.2	5675.4			0.0672895	0.0672919
10	1853			5	5676.7	5677			0.0673073	0.0673109
20	1851.9			10	5676.4	5676.4			0.0673038	0.0673038
30	1850.2			20	5673.5	5673.3			0.0672694	0.067267
				30	5668.8	5668.4			0.0672137	0.0672089
总拉伸体积m3
时间	6-12							0.42	0.0672895
1	3822.1							0.87	0.0672919
5	3823.4							4.42	0.0673073
10	3823.4							4.87	0.0673109
20	3821.6							9.42	0.0673038
30	3818.6							9.87	0.0673038
								19.42	0.0672694
								19.87	0.067267
采气								29.42	0.0672137
总剪切体积m3								29.87	0.0672089
时间	6-12
1	1853.2
5	1853.3
10	1853
20	1851.8
30	1850
总拉伸体积m3
时间	6-12
1	3822.2
5	3823.7
10	3823.4
20	3821.5
30	3818.4

## Sheet: 16
注气
总剪切体积m3									溶洞体积
时间	16								84325
1	1310.1				注气总塑性区	采气总塑性区			注气比值	采气比值
5	1310.9			1	4243.6	4243.7			0.0503243	0.0503255
10	1310.7			5	4246	4245.9			0.0503528	0.0503516
20	1309.9			10	4245.6	4245.5			0.0503481	0.0503469
30	1308.5			20	4243.4	4243.2			0.050322	0.0503196
				30	4239.7	4239.5			0.0502781	0.0502757
总拉伸体积m3
时间	16							0.42	0.0503243
1	2933.5							0.87	0.0503255
5	2935.1							4.42	0.0503528
10	2934.9							4.87	0.0503516
20	2933.5							9.42	0.0503481
30	2931.2							9.87	0.0503469
								19.42	0.050322
								19.87	0.0503196
采气								29.42	0.0502781
总剪切体积m3								29.87	0.0502757
时间	16
1	1310.2
5	1310.8
10	1310.6
20	1309.7
30	1308.4
总拉伸体积m3
时间	16
1	2933.5
5	2935.1
10	2934.9
20	2933.5
30	2931.1

## Sheet: 26
注气
总剪切体积m3									溶洞体积
时间	26								84325
1	1310.1				注气总塑性区	采气总塑性区			注气比值	采气比值
5	1310.9			1	4243.6	4244.8			0.0503243	0.0503386
10	1310.7			5	4246	4245.9			0.0503528	0.0503516
20	1309.8			10	4245.6	4245.5			0.0503481	0.0503469
30	1308.3			20	4243.2	4243			0.0503196	0.0503172
				30	4239.2	4238.9			0.0502722	0.0502686
总拉伸体积m3
时间	26							0.42	0.0503243
1	2933.5							0.87	0.0503386
5	2935.1							4.42	0.0503528
10	2934.9							4.87	0.0503516
20	2933.4							9.42	0.0503481
30	2930.9							9.87	0.0503469
								19.42	0.0503196
								19.87	0.0503172
采气								29.42	0.0502722
总剪切体积m3								29.87	0.0502686
时间	26
1	1310.2
5	1310.8
10	1310.6
20	1309.7
30	1308.2
总拉伸体积m3
时间	26
1	2934.6
5	2935.1
10	2934.9
20	2933.3
30	2930.7

[truncated: 6 more sheets: 36, 56, three, two, 新敏感度, 量纲]
