# Supplementary material for: Sensitivity analysis of operation parameters of the salt cavern under long-term gas injection-production
Source: Sci Rep. 2023 Nov 16;13:20012. doi: 10.1038/s41598-023-47352-w (PMC10654732; doi:10.1038/s41598-023-47352-w)
Supplement: Supplementary file 1 — Supplementary Information 1. [file 41598_2023_47352_MOESM1_ESM.zip › Supplementary file/Results/injection-production rheological displacement.xlsx]

## Sheet: 4-11
顶板m	注气	采气
时间
1	-0.25044	-0.31873
5	-0.4833	-0.50211
10	-0.64092	-0.65874												顶板id1
20	-0.94588	-0.96344												底板22980
30	-1.2485	-1.266
底板m
时间
1	-0.0082015	-0.001965
5	0.048446	0.057912
10	0.13618	0.14608
20	0.31562	0.32558
30	0.49554	0.50551
							4-11mpa
							顶板	底板
						0	0	0
						0.42	-0.25044	-0.0082015
						0.87	-0.31873	-0.001965
						4.42	-0.4833	0.048446
						4.87	-0.50211	0.057912
						9.42	-0.64092	0.13618
						9.87	-0.65874	0.14608
						19.42	-0.94588	0.31562
						19.87	-0.96344	0.32558
						29.42	-1.2485	0.49554
						29.87	-1.266	0.50551

## Sheet: 6-13
顶板m	注气	采气
时间
1	-0.24407	-0.30872
5	-0.44225	-0.45726
10	-0.55187	-0.56548												顶板id1
20	-0.75895	-0.77224												底板22980
30	-0.96352	-0.97673
底板m
时间
1	-0.01171	-0.0071562
5	0.025051	0.032382
10	0.085047	0.092812
20	0.20977	0.21763
30	0.33505	0.34292
							6-13mpa
							顶板	底板
						0	0	0
						0.42	-0.24407	-0.01171
						0.87	-0.30872	-0.0071562
						4.42	-0.44225	0.025051
						4.87	-0.45726	0.032382
						9.42	-0.55187	0.085047
						9.87	-0.56548	0.092812
						19.42	-0.75895	0.20977
						19.87	-0.77224	0.21763
						29.42	-0.96352	0.33505
						29.87	-0.97673	0.34292

## Sheet: 4-12
顶板m	注气	采气
时间
1	-0.24845	-0.31657
5	-0.47451	-0.49303
10	-0.62281	-0.64027												顶板id1
20	-0.90889	-0.92607												底板22980
30	-1.1925	-1.2097
底板m
时间
1	-0.0092556	-0.0030355
5	0.043263	0.052607
10	0.12538	0.13515
20	0.29376	0.3036
30	0.46265	0.47249
							4-12mpa
							顶板	底板
						0	0	0
						0.42	-0.24845	-0.0092556
						0.87	-0.31657	-0.0030355
						4.42	-0.47451	0.043263
						4.87	-0.49303	0.052607
						9.42	-0.62281	0.12538
						9.87	-0.64027	0.13515
						19.42	-0.90889	0.29376
						19.87	-0.92607	0.3036
						29.42	-1.1925	0.46265
						29.87	-1.2097	0.47249

## Sheet: 5-11
顶板m	注气	采气
时间
1	-0.24906	-0.31557
5	-0.47018	-0.48719
10	-0.61128	-0.62723												顶板id1
20	-0.8829	-0.89859												底板22980
30	-1.1521	-1.1677
底板m
时间
1	-0.0089432	-0.0035804
5	0.04111	0.04955
10	0.11966	0.12856
20	0.28099	0.28995
30	0.44281	0.45178
							5-11mpa
							顶板	底板
						0	0	0
						0.42	-0.24906	-0.0089432
						0.87	-0.31557	-0.0035804
						4.42	-0.47018	0.04111
						4.87	-0.48719	0.04955
						9.42	-0.61128	0.11966
						9.87	-0.62723	0.12856
						19.42	-0.8829	0.28099
						19.87	-0.89859	0.28995
						29.42	-1.1521	0.44281
						29.87	-1.1677	0.45178

## Sheet: 5-12
顶板m	注气	采气
时间
1	-0.2471	-0.31348
5	-0.46155	-0.47832
10	-0.59355	-0.60914												顶板id1
20	-0.84658	-0.8619												底板22980
30	-1.0971	-1.1124
底板m
时间
1	-0.0099971	-0.0046358
5	0.036067	0.044396
10	0.10913	0.1179
20	0.25963	0.26847
30	0.41065	0.4195
							5-12mpa
							顶板	底板
						0	0	0
						0.42	-0.2471	-0.0099971
						0.87	-0.31348	-0.0046358
						4.42	-0.46155	0.036067
						4.87	-0.47832	0.044396
						9.42	-0.59355	0.10913
						9.87	-0.60914	0.1179
						19.42	-0.84658	0.25963
						19.87	-0.8619	0.26847
						29.42	-1.0971	0.41065
						29.87	-1.1124	0.4195

## Sheet: 5-13
顶板m	注气	采气
时间
1	-0.24525	-0.31159
5	-0.45389	-0.47055
10	-0.57811	-0.59348												顶板id1
20	-0.81515	-0.8302												底板22980
30	-1.0497	-1.0647
底板m
时间
1	-0.011007	-0.0056207
5	0.031522	0.039814
10	0.099731	0.10847
20	0.24069	0.24951
30	0.38218	0.39101
							5-13mpa
							顶板	底板
						0	0	0
						0.42	-0.24525	-0.011007
						0.87	-0.31159	-0.0056207
						4.42	-0.45389	0.031522
						4.87	-0.47055	0.039814
						9.42	-0.57811	0.099731
						9.87	-0.59348	0.10847
						19.42	-0.81515	0.24069
						19.87	-0.8302	0.24951
						29.42	-1.0497	0.38218
						29.87	-1.0647	0.39101

## Sheet: 6-12
顶板m	注气	采气
时间
1	-0.24591	-0.31052
5	-0.44973	-0.46484
10	-0.56688	-0.5807												顶板id1
20	-0.78957	-0.80312												底板22980
30	-1.0098	-1.0233
底板m
时间
1	-0.0107	-0.0061879
5	0.029486	0.036828
10	0.094212	0.102
20	0.22827	0.23614
30	0.36285	0.37073
							6-12mpa
							顶板	底板
						0	0	0
						0.42	-0.24591	-0.0107
						0.87	-0.31052	-0.0061879
						4.42	-0.44973	0.029486
						4.87	-0.46484	0.036828
						9.42	-0.56688	0.094212
						9.87	-0.5807	0.102
						19.42	-0.78957	0.22827
						19.87	-0.80312	0.23614
						29.42	-1.0098	0.36285
						29.87	-1.0233	0.37073

## Sheet: 16
顶板m	注气	采气
时间
1	-0.2471	-0.31901
5	-0.45141	-0.46921
10	-0.56961	-0.58596												顶板id1
20	-0.79436	-0.81037												底板22980
30	-1.0166	-1.0325
底板m
时间
1	-0.0099971	-0.0043786
5	0.030506	0.039275
10	0.09564	0.10492
20	0.2305	0.23987
30	0.36588	0.37527
							16天
							顶板	底板
						0	0	0
						0.42	-0.2471	-0.0099971
						0.87	-0.31901	-0.0043786
						4.42	-0.45141	0.030506
						4.87	-0.46921	0.039275
						9.42	-0.56961	0.09564
						9.87	-0.58596	0.10492
						19.42	-0.79436	0.2305
						19.87	-0.81037	0.23987
						29.42	-1.0166	0.36588
						29.87	-1.0325	0.37527

## Sheet: 26
顶板m	注气	采气
时间
1	-0.2471	-0.31713
5	-0.45477	-0.47223
10	-0.57756	-0.59366												顶板id1
20	-0.8117	-0.82749												底板22980
30	-1.0433	-1.0591
底板m
时间
1	-0.0099971	-0.0044761
5	0.032274	0.040898
10	0.09995	0.10906
20	0.23981	0.24901
30	0.38019	0.3894
							26天
							顶板	底板
						0	0	0
						0.42	-0.2471	-0.0099971
						0.87	-0.31713	-0.0044761
						4.42	-0.45477	0.032274
						4.87	-0.47223	0.040898
						9.42	-0.57756	0.09995
						9.87	-0.59366	0.10906
						19.42	-0.8117	0.23981
						19.87	-0.82749	0.24901
						29.42	-1.0433	0.38019
						29.87	-1.0591	0.3894

## Sheet: 36
顶板m	注气	采气
时间
1	-0.2471	-0.31528
5	-0.45813	-0.47524
10	-0.58555	-0.6014												顶板id1
20	-0.82921	-0.84477												底板22980
30	-1.0704	-1.0859
底板m
时间
1	-0.0099971	-0.0045647
5	0.034206	0.042681
10	0.10466	0.1136
20	0.25001	0.25902
30	0.39586	0.40489
							36天
							顶板	底板
						0	0	0
						0.42	-0.2471	-0.0099971
						0.87	-0.31528	-0.0045647
						4.42	-0.45813	0.034206
						4.87	-0.47524	0.042681
						9.42	-0.58555	0.10466
						9.87	-0.6014	0.1136
						19.42	-0.82921	0.25001
						19.87	-0.84477	0.25902
						29.42	-1.0704	0.39586
						29.87	-1.0859	0.40489

[truncated: 5 more sheets: 56, three, two, 敏感度（新）, 敏感度]
